# Supplementary material for: Performance of NUTRIC score to predict 28-day mortality in critically ill patients after replacing APACHE II with SAPS 3
Source: PLoS One. 2022 Jul 1;17(7):e0270455. doi: 10.1371/journal.pone.0270455 (PMC9249235; doi:10.1371/journal.pone.0270455)
Supplement: S1 Dataset — (XLSX) [file pone.0270455.s003.xlsx]

## Sheet: Sheet1
death_28d	SAPS-NUTRIC	NUTRIC	BMI
no	1	2	22.72
no	4	4	21.14
no	3	4	23.84
no	2	2	24.61
no	4	3	28.26
yes	2	2	23.05
no	3	3	26.06
no	2	4	16.59
no	3	2	30.64
no	3	4	22.08
no	4	4	21.82
no	3	2	20.66
no	5	4	20.89
yes	2	2	21.45
no	2	2	31.05
no	4	4	40.40
no	2	2	31.38
no	5	4	24.44
no	3	4	22.68
no	5	3	25.11
no	3	4	16.85
no	1	1	28.68
no	4	4	27.13
no	2	3	46.94
no	3	3	27.40
no	3	3	28.00
no	4	4	22.80
no	2	2	38.29
no	4	3	18.22
no	2	2	29.76
no	3	3	43.23
no	4	3	25.74
no	3	4	25.06
no	5	4	24.02
no	2	2	27.05
yes	4	4	28.61
no	2	3	21.78
yes	3	3	25.61
no	0	0	21.71
no	3	3	26.63
no	2	3	21.34
no	2	4	26.46
yes	2	3	29.75
no	2	2	17.96
no	2	2	22.89
no	2	2	21.37
no	1	2	19.72
no	1	1	39.18
no	3	3	25.05
no	4	4	20.83
no	1	1	21.48
no	2	2	32.53
yes	4	4	28.89
no	1	1	25.39
no	5	4	24.61
no	2	3	23.67
no	4	3	36.33
yes	4	4	17.58
no	3	3	25.08
no	2	2	37.41
no	4	4	25.63
no	3	3	27.69
no	2	2	25.47
no	3	3	23.42
no	3	4	31.22
no	4	3	27.47
no	2	2	18.42
yes	4	4	25.50
no	1	2	21.98
no	2	3	21.97
no	0	1	25.00
no	3	4	23.12
no	3	3	21.80
no	3	3	22.84
no	3	4	23.26
no	3	3	25.95
yes	4	4	22.68
no	4	4	24.66
no	3	4	24.00
no	3	3	23.13
no	3	3	17.58
no	2	2	26.08
no	3	3	18.56
no	3	3	20.68
no	2	3	16.33
no	2	2	27.47
no	4	3	24.54
no	3	3	24.46
no	2	2	24.39
no	3	4	25.71
no	2	2	27.55
yes	3	3	28.06
no	5	4	30.86
no	1	1	27.03
no	4	4	22.85
no	1	1	28.69
no	3	3	27.68
no	5	4	25.95
no	4	3	20.20
no	1	2	19.58
no	4	4	21.83
yes	4	4	25.71
no	4	4	24.96
no	5	4	31.64
no	2	2	28.31
no	1	2	25.06
yes	3	4	20.24
no	2	2	21.64
no	2	2	21.52
no	3	4	21.86
no	2	2	28.07
yes	5	4	26.56
no	4	4	25.27
no	2	4	28.37
no	2	4	34.69
no	3	3	20.81
no	2	4	35.38
no	2	3	30.42
no	3	4	27.34
no	3	4	30.48
no	3	3	27.14
no	3	3	21.88
no	2	3	16.85
no	4	4	21.14
no	4	4	31.25
no	0	0	21.04
no	4	3	30.02
no	2	3	34.78
no	3	4	28.04
no	2	2	28.87
yes	2	2	26.12
no	0	0	18.34
no	4	4	23.31
no	2	4	33.48
no	4	3	37.34
no	2	3	29.36
no	5	3	23.04
no	3	3	24.61
no	2	3	27.05
no	3	4	24.54
no	3	4	34.13
yes	4	4	33.30
no	1	1	24.49
no	4	4	25.22
yes	1	1	23.46
no	6	4	25.15
no	1	1	23.44
no	3	4	18.08
yes	3	4	19.98
no	3	3	26.02
no	4	2	24.45
no	2	4	30.39
yes	2	2	29.00
no	5	4	20.81
no	1	1	21.55
no	1	1	20.94
yes	4	4	23.66
yes	3	3	27.55
no	3	3	24.44
no	2	2	53.53
no	2	2	26.57
yes	4	4	27.72
no	3	3	31.12
no	1	3	23.12
no	5	4	28.96
no	5	4	20.73
no	4	4	25.40
no	5	4	14.69
no	5	2	25.27
no	3	4	21.54
no	1	1	32.42
no	4	4	23.88
no	3	3	25.11
no	2	2	25.15
no	1	1	32.27
no	3	4	25.24
no	5	4	28.07
no	3	4	24.44
yes	2	2	16.94
yes	4	3	32.03
no	4	3	20.20
no	3	3	30.11
yes	4	2	23.89
no	4	4	15.06
no	4	3	25.73
no	3	4	22.39
yes	5	4	20.83
yes	3	3	20.70
no	6	4	26.16
no	0	0	28.06
no	3	3	22.16
no	1	1	35.63
no	5	4	20.42
no	3	4	28.27
no	2	2	25.71
yes	5	4	29.30
no	3	4	23.18
no	3	4	24.59
no	1	1	20.32
no	2	2	17.97
no	3	4	24.30
yes	3	3	26.78
yes	2	3	16.90
no	2	3	23.88
no	0	0	19.28
no	4	4	19.90
no	2	1	30.12
no	2	3	18.07
no	4	4	23.37
no	3	3	27.78
no	5	4	31.48
yes	2	4	22.99
no	3	4	24.46
no	2	2	24.53
no	2	4	24.01
no	2	2	29.22
no	3	3	24.98
no	2	2	30.10
no	3	4	30.85
no	2	2	19.81
no	1	2	24.46
no	3	3	22.96
no	2	2	25.46
no	3	3	24.36
no	4	2	21.45
no	3	3	22.86
no	2	2	22.56
no	1	1	25.56
no	4	4	27.55
no	2	4	14.69
no	4	4	26.90
no	4	4	22.22
no	3	4	22.43
no	2	3	20.45
no	3	3	19.72
no	3	3	18.00
no	2	3	22.49
no	4	4	22.04
yes	3	2	32.87
no	3	4	18.37
no	5	4	15.42
no	2	2	29.69
no	2	2	20.52
no	1	2	20.00
no	5	4	23.66
no	3	4	27.47
no	6	4	22.49
no	2	2	26.99
no	2	4	30.80
no	1	1	30.83
no	5	4	19.39
no	3	4	27.11
no	3	4	26.89
no	1	1	30.09
no	3	3	23.11
no	5	4	25.01
no	4	3	20.20
no	2	2	17.75
no	3	4	30.35
no	5	4	36.68
no	3	3	24.98
no	2	3	33.71
no	3	3	21.09
no	2	3	30.74
no	2	2	25.76
no	5	4	24.22
no	3	3	24.92
no	4	4	25.21
no	2	3	20.46
no	3	3	28.15
no	4	4	21.37
no	2	4	24.22
no	3	3	22.58
yes	4	4	17.69
no	4	4	24.52
no	3	4	23.31
no	1	2	22.86
no	3	3	22.41
no	3	3	22.03
no	3	4	17.17
no	3	3	19.04
no	1	1	24.33
no	3	5	21.89
no	4	6	28.41
no	5	6	27.85
no	7	7	28.83
yes	4	5	26.42
no	6	5	25.10
no	4	7	28.44
no	5	5	34.71
no	3	6	18.61
no	5	6	23.31
no	4	5	27.04
no	6	6	20.20
no	7	7	36.69
no	3	5	21.08
no	5	6	24.22
no	3	5	29.90
no	8	8	30.41
no	3	5	25.95
yes	5	6	34.22
no	7	5	25.39
no	4	5	28.52
no	6	6	27.87
yes	7	7	19.72
no	6	6	28.89
no	7	6	22.49
yes	6	7	19.84
yes	5	6	26.22
yes	5	5	32.00
yes	7	7	24.54
no	5	7	25.26
no	3	6	25.56
no	7	6	23.53
no	8	9	26.23
yes	4	7	21.84
no	6	6	18.99
yes	5	5	25.65
no	5	6	29.39
no	9	9	28.33
no	6	5	27.18
no	4	5	29.80
no	3	5	33.25
no	6	6	20.69
no	5	6	28.07
yes	3	5	20.58
no	4	5	22.76
yes	7	6	25.39
no	5	6	20.31
yes	5	6	23.46
no	7	8	22.22
no	7	7	22.33
yes	5	5	24.82
no	3	5	24.68
no	5	5	22.25
no	5	5	22.09
no	5	5	34.09
no	5	7	27.25
yes	5	7	31.48
yes	6	6	21.15
no	6	5	23.74
yes	4	6	27.68
no	6	6	32.58
no	6	6	20.66
no	4	6	22.09
yes	7	6	31.46
no	5	6	24.22
no	7	8	24.21
yes	6	6	27.59
no	6	6	25.15
no	8	7	20.05
no	6	7	25.39
yes	9	9	26.89
no	4	5	24.65
no	6	6	17.78
yes	7	7	25.40
no	5	5	24.91
yes	4	5	25.06
no	5	5	23.30
yes	6	6	29.30
no	5	6	22.99
no	3	5	20.50
yes	5	5	19.47
no	3	6	20.62
no	6	7	23.64
no	7	7	36.33
yes	4	5	25.47
yes	4	5	30.12
no	5	6	27.34
no	6	7	26.26
yes	6	6	21.80
no	7	6	20.20
no	5	6	20.76
no	4	5	16.46
yes	7	6	19.57
no	2	5	23.44
yes	5	6	23.36
no	3	5	29.39
yes	5	5	22.66
no	5	6	30.52
no	3	5	31.35
no	7	6	20.59
no	5	6	44.20
no	5	6	25.39
yes	7	7	18.67
yes	8	8	27.43
yes	6	8	20.40
yes	8	8	18.90
no	3	5	22.84
no	5	6	22.63
no	6	6	22.77
yes	4	5	22.91
no	6	6	27.25
no	6	5	15.63
no	3	5	19.79
no	4	6	25.00
yes	7	6	21.60
no	4	5	27.68
no	4	6	23.66
no	4	5	28.94
no	7	8	22.86
no	5	5	24.91
no	9	9	20.89
no	4	5	19.92
yes	9	9	25.39
no	6	7	21.63
no	6	7	24.34
yes	8	8	22.40
no	5	6	24.46
no	7	6	24.97
yes	8	7	25.86
no	7	7	24.21
yes	4	6	20.81
no	6	5	26.35
no	7	8	24.45
yes	5	5	24.26
yes	5	5	26.56
no	8	7	20.70
yes	6	7	29.14
no	3	5	38.06
no	3	5	22.68
no	4	6	25.89
no	6	6	22.39
no	4	6	28.26
no	6	5	26.26
no	6	7	32.42
no	8	7	32.14
no	5	5	27.55
yes	5	6	23.12
no	5	6	24.89
no	5	7	27.94
no	6	6	17.53
no	4	5	25.25
no	5	5	19.03
no	4	5	16.42
no	6	5	18.67
no	4	6	18.02
no	4	5	15.67
yes	5	7	24.38
no	3	5	21.52
no	4	6	28.76
yes	6	7	26.17
no	4	6	32.00
yes	7	8	25.20
no	4	5	21.48
no	5	5	22.09
no	4	5	27.58
yes	7	7	20.06
no	4	5	30.86
no	4	5	19.13
no	3	5	25.64
no	8	7	22.43
no	4	5	25.54
yes	4	5	22.49
no	7	5	23.42
no	4	5	23.85
no	5	5	19.53
yes	7	7	27.17
no	5	5	22.49
no	6	7	18.22
no	3	5	23.62
no	5	6	23.15
no	4	6	20.92
no	7	9	20.06
no	6	5	24.67
no	3	5	36.51
no	7	5	34.72
no	4	6	29.39
no	3	5	31.79
no	6	5	35.56
no	7	8	25.25
yes	8	8	36.48
no	5	5	34.72
no	4	5	27.64
no	5	6	28.44
yes	7	8	33.01
no	5	5	22.16
no	5	5	27.04
yes	5	5	21.36
yes	5	6	27.24
no	3	5	18.75
yes	7	8	22.23
no	6	8	16.88
no	6	6	26.95
yes	7	5	24.49
no	6	6	25.06
no	7	7	19.96
no	3	5	16.98
yes	6	6	32.03
no	6	6	26.85
no	6	5	22.47
no	6	6	25.51
no	7	8	31.83
yes	7	8	27.77
no	5	5	24.34
no	8	8	26.75
no	5	6	13.84
no	5	5	14.77
no	6	6	21.85
no	7	8	19.49
yes	7	7	17.29
no	5	5	26.30
no	6	6	24.39
no	6	7	30.86
no	7	8	20.43
no	8	8	24.69
no	5	6	31.23
no	5	7	16.32
no	6	6	22.84
no	4	7	38.28
no	6	5	23.94
no	6	7	19.57
no	5	5	28.76
no	5	6	28.41
no	4	5	29.17
no	6	7	24.20
yes	5	6	23.18
no	6	6	22.66
no	4	6	23.44
no	5	6	37.81
no	5	8	51.12
no	6	7	18.52
no	6	7	26.56
no	6	7	22.68
yes	6	6	23.45
no	5	8	23.46
yes	5	6	21.78
yes	5	6	24.39
no	5	6	24.74
yes	6	7	28.67
no	7	6	31.20
no	6	6	38.01
no	4	5	21.23
no	7	7	21.67
yes	3	5	15.78
no	5	6	20.84
no	3	5	25.39
yes	5	5	27.63
no	5	6	24.54
yes	6	7	24.09
no	4	5	26.64
no	4	5	33.11
